# Supplementary material for: Processing Phage Therapy Requests in a Brussels Military Hospital: Lessons Identified
Source: Viruses. 2019 Mar 17;11(3):265. doi: 10.3390/v11030265 (PMC6466067; doi:10.3390/v11030265)
Supplement: Supplementary file 1 [file viruses-11-00265-s001.zip]

Archive with 3 entries (2 files):
- viruses-458048 revise supplementary/
- viruses-458048 revise supplementary/viruses-458048 revise supplementary file 1.docx
- viruses-458048 revise supplementary/viruses-458048 revise supplementary table 1.xlsx
