# Supplementary material for: Processing Phage Therapy Requests in a Brussels Military Hospital: Lessons Identified
Source: Viruses. 2019 Mar 17;11(3):265. doi: 10.3390/v11030265 (PMC6466067; doi:10.3390/v11030265)
Supplement: Supplementary file 1 [file viruses-11-00265-s001.zip › viruses-458048 revise supplementary/viruses-458048 revise supplementary table 1.xlsx]

## Sheet: Sheet1
PatientID	Country of origin	Infection	Cefaclor	Cefazolin	Cefepime	Cefixime	Cefotaxime	Cefotixine	Cefpodoxime	Ceftazidime	Ceftriaxone/Cefotaxime	Ceftriaxone	Cefuroxime	Cefuroxime	Cephalothin	Ceftazidime	/Augmentin/Amoxicilline-clavulaanzuur	Amoxicillin	Ampiox	Ampycid/Ampicilline	Carbenicillin	Flucloxacillin	Oxacilline mic	Penicilline	Piperacillin	Piperacillin/tazobactam	Ampicillin+sulbactam	Temocillin	Ticarcillin	Ticcarcillin + clavulanate	Azithromycin	Azithromycin	Clarithromycin	Clarithromycin	Clindamycin	Erythromycin	Nalidixic acid	Ciprofloxacin	Levofloxacin/tavanic	Moxifloxacin	Norfloxacin	Ofloxacin	Kanamycin	Fosfomycin	Streptomycin	Ertapenem	Imipenem	Meropenem	Doxycycline
P2	Belgium	Pseudomonas aeruginosa			S					S																S			S									S									S	S
P7	Belgium	Pseudomonas aeruginosa								S																S												S
P42	Belgium	Pseudomonas aeruginosa			S					S																S		R	S	S								S						R			S	S
P102	Belgium	Pseudomonas aeruginosa			R					R																R												R									R	R
P201	Belgium	Pseudomonas aeruginosa			R					R																R													R									R
P241	Belgium	Pseudomonas aeruginosa			R					R																R			R									R	R								R	R
P21	the Netherlands	Pseudomonas aeruginosa			S		S			S			S				S			R						S		S										S						S		S		S
P27	the Netherlands	Pseudomonas aeruginosa								S																S												S
P28	the Netherlands	Pseudomonas aeruginosa								S																S												S
P35	the Netherlands	Pseudomonas aeruginosa																R																				S						R
P41	the Netherlands	Pseudomonas aeruginosa								S																S												I										I
P44	the Netherlands	Pseudomonas aeruginosa								S															S													S										S
P60	the Netherlands	Pseudomonas aeruginosa								S																												R
P61	the Netherlands	Pseudomonas aeruginosa			R					R																S												R										R
P86	the Netherlands	Pseudomonas aeruginosa								S																												R									R
P127	the Netherlands	Pseudomonas aeruginosa								S																												R				R
P139	the Netherlands	Pseudomonas aeruginosa								S			R					R		R																		S										S
P157	the Netherlands	Pseudomonas aeruginosa								S			R				R			R																		I
P170	the Netherlands	Pseudomonas aeruginosa								R																R												R										R
P118	the Netherlands	Pseudomonas aeruginosa								R															S	S												S										S
P12	Germany	Pseudomonas aeruginosa			S					S																S												I	I								S	S
P158	Germany	Pseudomonas aeruginosa			S					S															S	S												S	S					I			R	S
P203	Germany	Pseudomonas aeruginosa								S							R								S													S	S								S
P33	France	Pseudomonas aeruginosa			S					S															S	S				S								S	S								S	S
P179	France	Pseudomonas aeruginosa			R					R															R	R			R	R								I	I								S	S
P58	Israel	Pseudomonas aeruginosa					S				S		S		I			R		R	S		R	R							I				R	R		S					R		R		S
P10	Spain	Pseudomonas aeruginosa			S					S																I												I										S
P1	Unknown	Pseudomonas aeruginosa			S					S																S			S	S								S									S	S
P2	Belgium	Staphylococcus aureus																					S	R						S						R
P13	Belgium	Staphylococcus aureus															S						S	R												R
P42	Belgium	Staphylococcus aureus		S													S	R					S	R											R	R			S	S			S					S
P199	Belgium	Staphylococcus aureus						S															S	R											S	S		S		S				S
P29	the Netherlands	Staphylococcus aureus																				S		R											S	S
P56	the Netherlands	Staphylococcus aureus									S	S		S		S		R	S	R							R					R	R		S	S		S	S	S									S
P118	the Netherlands	Staphylococcus aureus											S									S													S	S			S										S
P136	the Netherlands	Staphylococcus aureus																				S		S											S	S		S
P151	the Netherlands	Staphylococcus aureus																					R												R	R
P233	the Netherlands	Staphylococcus aureus																				S													S	S
P240	the Netherlands	Staphylococcus aureus																				R									S				S
P76	France	Staphylococcus aureus																					S	R											S	S			S	S
P4	France	Staphylococcus aureus																				R
P203	Germany	Staphylococcus aureus	S	S					S				S				S	S		S			S	S	S						R		R		R	R		S		S				S
P9	Belgium	Escherichia coli											R				I			R								S										R						R
P210	Belgium	Escherichia coli			R					R	R		R				R									S		S										R						S				S
P22	the Netherlands	Escherichia coli								S	S						S	R																				S						S
P39	the Netherlands	Escherichia coli									R		R				R	R								R												R						S				S
P59	the Netherlands	Escherichia coli											S				R	R																				R						S
P79	the Netherlands	Escherichia coli									S		S				R	R																				S						S
P119	the Netherlands	Escherichia coli								R	R		R				R	R																				R						S
P122	the Netherlands	Escherichia coli									S		S				R	R								S												I						S
P125	the Netherlands	Escherichia coli																																				R						S				S
P148	the Netherlands	Escherichia coli					S			S	S						R	R		R						S												R						S
P161	the Netherlands	Escherichia coli									S		S				S									S												R						S
P172	the Netherlands	Escherichia coli					R						R				S	R								S												R										S
P187	the Netherlands	Escherichia coli					S						S				S	R																				S						S
P189	the Netherlands	Escherichia coli					R						R					R																				R						S				S
P205	the Netherlands	Escherichia coli								R	R						R	R																				R						S			S	S
P213	the Netherlands	Escherichia coli					R				R		R				R			R						R												R						S				S
P255	the Netherlands	Escherichia coli								S			S				S	S																				S						S				S
P68	France	Escherichia coli					S	I		S							S			R						S			R							S	R	R				R				S
P58	Israel	Escherichia coli					I				S		I		R			R		R	I		R	R							R				R	R		S					I		R		S
P171	Belgium	Klebsiella pneumoniae			R			R		R			R							R						S		S										S						S		S		S
P22	the Netherlands	Klebsiella pneumoniae								R	R						R																					R						S				S	R
P133	the Netherlands	Klebsiella pneumoniae																																				R						S				S
P215	the Netherlands	Klebsiella pneumoniae															R	R							R	R												R						R				S
P245	the Netherlands	Klebsiella pneumoniae									R		R				R									R												R						R				S
P179	France	Klebsiella pneumoniae				S	S			S	S						S			R						S			R								S	S				S				S
P8	Belgium	Enteroccus faecalis																S
P17	the Netherlands	Enteroccus faecalis																		S
P49	the Netherlands	Enteroccus faecalis											R				S	S								S												R			R			R
P144	the Netherlands	Enteroccus faecalis											R				S	S								S												R			R			R
P161	the Netherlands	Enteroccus faecalis									R						S	S																	R	R								S
P17	the Netherlands	Proteus mirabilis					S										R			R																		R						S			S
P28	the Netherlands	Proteus mirabilis											S				S	S																				S
P56	the Netherlands	Proteus mirabilis									S	S		S		S		R	R	R							R					R	R		R	R		S	S	S									R
P100	the Netherlands	Proteus mirabilis									S		S					S																				R						R
P187	the Netherlands	Proteus mirabilis					S						S				S	S																				R						R
P169	Belgium	Staphylococcus epidermidis															R						R												R			R					R
P181	Belgium	Staphylococcus epidermidis																					R												R	R			R
P103	the Netherlands	Staphylococcus epidermidis																				R		R											R	R
P44	the Netherlands	Enterobacter cloacae									S	S		I		S		R	R	R												I		R	I	R		S	S	S									S
P52	the Netherlands	Enterobacter cloacae									R		R				R	R																				R						R				S
P161	the Netherlands	Enterobacter cloacae									R		R				R																					S						S
P44	the Netherlands	Klebsiella oxytoca									R	R		R		R		R	R	R												R		R	R	R		I	S	S									R
P148	the Netherlands	Klebsiella oxytoca					S			S	S						S	R		R						S												S						S
P46	the Netherlands	Klebsiella oxytoca									R		R				R	R																				S						S
P8	Belgium	Morganella morganii			I		R			I			R				R	R								R													S									S
P181	Belgium	Morganella morganii					S						R				R	R								S													S
P56	the Netherlands	Streptococcus pyogenes									S	S		S		S		R	S	R							R					R	R		S	S		S	S	S									S
P127	the Netherlands	Streptococcus pyogenes																						S											S	S						S
P237	France	Acinetobacter baumannii																																										R
P144	the Netherlands	Aerococcus viridans															S	S						S		S
P161	the Netherlands	Citrobacter koresie									S						S									R												S						S
P251	Belgium	Enterroccus faecalis																S
P93	the Netherlands	Haemophilus influenzae											S				S	S															R					S											S
P68	France	Havnia alvei					S	S		S							R			R						R			R								S	S				S
P44	the Netherlands	Meningitis !!!									S													S
P161	the Netherlands	Raoultella ornithinolytica									S		S				S									S												S						R
P67	the Netherlands	Staphylococcus dysgalactiae																						S											R
P58	Israel	Streptococcus viridans					R				R		R		R			R		R	S		S	R							S				I	R		S					R		R		S
[truncated: 26 more columns]
